# Supplementary material for: Associations between Digital Health Intervention Engagement and Dietary Intake: A Systematic Review
Source: Nutrients. 2021 Sep 20;13(9):3281. doi: 10.3390/nu13093281 (PMC8470016; doi:10.3390/nu13093281)
Supplement: Supplementary file 1 [file nutrients-13-03281-s001.zip]

Archive with 3 entries (3 files):
- Supplementary File 1 - Search Strategy.pdf
- Supplementary File 2 - PRISMA flow diagram.pdf
- Supplementary File 3 - Newcastle Ottawa Quality Assessment Tool.pdf
